# Supplementary material for: PPIFold: a tool for analysis of protein–protein interaction from AlphaPullDown
Source: Bioinform Adv. 2025 Apr 24;5(1):vbaf090. doi: 10.1093/bioadv/vbaf090 (PMC12064169; doi:10.1093/bioadv/vbaf090)
Supplement: vbaf090_Supplementary_Data [file vbaf090_supplementary_data.zip]

Archive with 3 entries (3 files):
- Supplementary_Data_2_Benchmark_iQscore_TrueNegatives.xlsx
- Rouger_2025_Supplementary-Information_v3.docx
- Supplementary_Data_1_Benchmark_iQscore_TruePositives.xlsx
