# Supplementary material for: PPIFold: a tool for analysis of protein–protein interaction from AlphaPullDown
Source: Bioinform Adv. 2025 Apr 24;5(1):vbaf090. doi: 10.1093/bioadv/vbaf090 (PMC12064169; doi:10.1093/bioadv/vbaf090)
Supplement: vbaf090_Supplementary_Data [file vbaf090_supplementary_data.zip › Supplementary_Data_2_Benchmark_iQscore_TrueNegatives.xlsx]

## Sheet: Feuille 1
Jobs	pi_score	iptm_ptm	pDockQ	iQ_score	Database	PubMed
O60423_and_Q3MIR4	1.15	0.90654	0.712258	77.3092	Negatome	20947505
Q91XD2_and_Q15404	1.32	0.863272	0.590935	73.6643	Negatome	17026740
Q9GZX6_and_Q13651	-1.46	0.729118	0.243948	38.0893	Negatome	10875937
P54130_and_P16092	0.73	0.688113	0.522564	61.8716	Negatome	8619928
Q08117_and_Q13547	0.95	0.668083	0.123955	50.9855	Negatome	20676368
P11655_and_P48415	-2.63	0.557758	0.32123	26.3696	Negatome	17005010
P38431_and_P32481	0.92	0.615835	0.388684	57.1318	Negatome	10769173
Q7JWH5_and_Q8IP45	1.44	0.607857	0.602731	67.2682	Negatome	18698375
Q9NR31_and_Q15797	-1.7	0.576262	0.125402	28.1222	Negatome	17356069
Q04863_and_P15307	0.64	0.531003	0.0453009	42.156	Negatome	9070378
P35968_and_P17948	-2.63	0.428541	0.434264	25.8842	Negatome	17550303
P33176_and_Q96EK5	0.03	0.412927	0.236946	39.7243	Negatome	16225668
P55196_and_Q9NYB0	-2.63	0.385132	0.122177	15.2193	Negatome	15857834
P35872_and_Q5SJE9	-0.8	0.419391	0.0876084	29.1263	Negatome	20639538
Q5M9N9_and_P60484	-2.63	0.408545	0.233813	19.2708	Negatome	19369943
Q9JIL3_and_Q63009	-2.63	0.36214	0.457042	24.5754	Negatome	10749851
Q9SYQ8_and_O80809	-2.63	0.3784	0.403725	23.4638	Negatome	20697738
Q16513_and_P51812	0.59	0.337989	0.188699	40.2873	Negatome	20957203
P10999_and_Q91783	0.86	0.32085	0.524659	51.9052	Negatome	20826821
Q16512_and_Q15418	0.97	0.325578	0.138764	41.3067	Negatome	20957203
O15360_and_Q00597	-2.63	0.361814	0.233693	17.8652	Negatome	10652215
Q86Y07_and_P51452	-2.63	0.348645	0.291778	19.2127	Negatome	18286207
Q6ZP65_and_Q6QLM7	0.89	0.311151	0.338871	46.2687	Negatome	20360680
O12161_and_P08047	-2.63	0.268277	0.0537638	9.66122	Negatome	12753906
Q09472_and_P16070	-2.63	0.296664	0.122328	12.5698	Negatome	19506034
Q9NPY3_and_P02745	-2.63	0.305089	0.190578	14.87	Negatome	11994479
Q13586_and_Q13507	-2.63	0.321962	0.0566362	11.3579	Negatome	17486119
P11627_and_P53986	-2.63	0.284032	0.0653257	10.4807	Negatome	20155396
P42212_and_P08238	-2.63	0.336714	0.130927	14.0292	Negatome	21092208
Q8QHK8_and_Q7ZX24	-2.63	0.27936	0.182716	13.8623	Negatome	16084064
Q9BZM4_and_P16757	-2.63	0.287473	0.0528176	10.2087	Negatome	20090832
P52603_and_P08956	-2.63	0.320579	0.0639384	11.5355	Negatome	20007596
Q14526_and_P51531	-2.63	0.264206	0.0690775	9.99849	Negatome	19486893
O00482_and_Q96EB6	-2.63	0.256894	0.103458	10.8106	Negatome	20375098
Q7L7X3_and_O60566	-2.63	0.256354	0.135559	11.7574	Negatome	20162290
Q920R0_and_P00441	-2.63	0.295447	0	8.8634	Negatome	14970233
Q99575_and_Q96P20	-2.63	0.268736	0.234814	15.1065	Negatome	18362139
Q99576_and_O43524	-2.63	0.217369	0.0727341	8.70309	Negatome	20018851
P34741_and_P05230	-0.01	0.257517	0.083811	30.1638	Negatome	2528552
O95786_and_Q14258	-2.63	0.262685	0.328349	17.731	Negatome	19484123
Q61508_and_P36888	-2.63	0.229037	0.238663	14.031	Negatome	9918857
B3VK31_and_Q95JH1	-2.63	0.256263	0.319464	17.2718	Negatome	15546884
P03211_and_Q15796	-2.63	0.231174	0.0505453	8.45157	Negatome	17720884
Q8IUD6_and_Q9BYX4	-2.63	0.259128	0.0424265	9.04664	Negatome	19484123
P04003_and_P25942	-2.63	0.207822	0.0299448	7.133	Negatome	17225862
Q6FHM7_and_Q9UBD5	0.03	0.261147	0.0358922	29.1393	Negatome	15232106
O95999_and_Q13489	-2.63	0.209776	0.0509969	7.82318	Negatome	19279678
Q9QXX8_and_Q61584	-2.63	0.176394	0.0304838	6.20632	Negatome	10556305
P02769_and_P04840	-2.63	0.241421	0.459826	21.0374	Negatome	16678788
Q16611_and_P45880	-2.63	0.221353	0.160054	11.4422	Negatome	15757910
