# Supplementary material for: PPIFold: a tool for analysis of protein–protein interaction from AlphaPullDown
Source: Bioinform Adv. 2025 Apr 24;5(1):vbaf090. doi: 10.1093/bioadv/vbaf090 (PMC12064169; doi:10.1093/bioadv/vbaf090)
Supplement: vbaf090_Supplementary_Data [file vbaf090_supplementary_data.zip › Supplementary_Data_1_Benchmark_iQscore_TruePositives.xlsx]

## Sheet: Feuille 1
Jobs	pi_score	iptm_ptm	pDockQ	iQ_score	Database	PubMed
P09152_and_P11349	1.05	0.974905	0.737799	79.3659	Intact	21518899
P61769_and_P01889	2.63	0.946281	0.598899	86.3554	MINT	10975842
P20248_and_P24941	1.74	0.912918	0.647137	80.0336	Intact	12941338
P06493_and_P14635	1.52	0.903844	0.633134	77.6683	Intact	23799914
P0A940_and_P77774	1.18	0.894111	0.553959	72.4155	Intact	26901871
P0ABD5_and_P0A9Q5	1.83	0.924978	0.71596	83.1445	Intact	15690043
P31697_and_P08191	1.76	0.901797	0.658705	80.1991	Intact	10446051
Q51451_and_P63104	2.07	0.879827	0.65006	81.6381	MINT	12383250
P28905_and_P28632	2.63	0.902229	0.378404	78.419	Intact	21857649
P0A786_and_P0A7F3	1.86	0.906992	0.529745	77.2466	Intact	22547808
P0ABB0_and_P0ABB4	0.87	0.896491	0.678221	73.8573	Intact	15690043
P06609_and_P06611	1.79	0.888049	0.500155	75.2583	Intact	25402482
O60563_and_P50750	1.54	0.823518	0.507095	71.6294	Intact	19387490
P24863_and_P49336	2.18	0.867439	0.592453	80.3747	Intact	19047373
P38936_and_P12004	1.89	0.838516	0.558346	76.2785	Intact	8861913
P00452_and_P69924	1.01	0.873071	0.670085	73.9753	Intact	17726094
P0A8V2_and_P0A7Z4	1.59	0.859507	0.614789	76.3201	Intact	15690043
P0AF26_and_P09152	-0.44	0.873053	0.482824	57.3303	Intact	21518899
P0A937_and_P0A940	2.46	0.827284	0.325806	73.2999	Intact	20378773
P51587_and_Q06609	-2.63	0.755151	0.267181	30.67	Intact	22293751
O15234_and_P38919	1.46	0.766975	0.561583	70.9594	Intact	19478851
P06710_and_P28631	0.47	0.794606	0.606578	65.6097	Intact	20223211
P24385_and_P11802	1.78	0.826026	0.614868	76.7629	Intact	28514442
O15169_and_P49841	-0.21	0.739305	0.352806	51.1664	Intact	22682247
P15056_and_Q02750	-1.17	0.768931	0.342939	44.4588	Intact	25155755
P28630_and_P28631	1.24	0.792546	0.413283	65.6045	Intact	11101526
P0A6G7_and_P0ABH9	-0.64	0.740471	0.221736	43.9993	Intact	20462489
P10443_and_P03007	1.83	0.777555	0.642311	76.5123	Intact	23549287
P06609_and_P37028	0.39	0.773731	0.426651	58.9772	Intact	17673622
O83413_and_O83411	1.54	0.732372	0.419185	66.2578	Intact	18509523
P68400_and_P67870	2.84	0.741524	0.387919	75.4802	Intact	25852190
P0AEN4_and_P0A6S5	1.58	0.689377	0.671863	72.8524	Intact	21784946
P0A7Z4_and_P0A8T7	-0.9	0.707248	0.14198	38.6327	Intact	16858726
Q92934_and_Q07817	2.69	0.645839	0.530455	75.7451	Intact	31467278
O60566_and_Q12834	1.09	0.627271	0.663207	67.0033	Intact	22000412
Q9GZX7_and_P31689	1.76	0.591387	0.123688	54.8363	MINT	22085931
Q6ZNE5_and_Q14457	0.98	0.600163	0.722858	67.1431	Intact	25490155
P0A903_and_P0A940	-1.73	0.561575	0.388984	35.3609	Intact	26901871
P0A6F5_and_P0A6F9	1.61	0.566912	0.199103	55.2238	Intact	14517228
Q14790_and_Q13158	1.02	0.477532	0.233505	49.0878	Intact	18485876
Q9UBL3_and_Q15291	1.23	0.477291	0.325966	53.4513	Intact	17925232
Q6VMQ6_and_P01889	0.33	0.429209	0.408642	47.645	MINT	15231748
O68195_and_Q59472	-0.18	0.461786	0.174929	37.7327	MINT	22221669
Q00987_and_P04637	0.42	0.297837	0.187027	37.7398	Intact	10196247
O14965_and_Q6FHJ7	1.13	0.312833	0.266261	45.966	MINT	24412244
Q14CW9_and_Q9BWU0	-1.97	0.280241	0.102982	16.5157	MINT	24981860
P38398_and_Q9BX63	-2.63	0.285825	0.144489	12.9094	Intact	22792074
P00533_and_P29353	0.53	0.280509	0.26936	40.5265	Intact	16729043
Q9ULH1_and_Q96B97	0.51	0.255113	0.228653	38.3913	MINT	17255943
Q9BYF1_and_P0DTC2	-2.63	0.293236	0.457652	22.5266	Intact	32132184
